# Supplementary material for: The Absence of Hydrodynamic Stress Promotes Acquisition of Freezing Tolerance and Freeze-Dependent Asexual Reproduction in the Red Alga ‘Bangia’ sp. ESS1
Source: Plants (Basel). 2021 Mar 1;10(3):465. doi: 10.3390/plants10030465 (PMC8001874; doi:10.3390/plants10030465)
Supplement: Supplementary file 1 [file plants-10-00465-s001.zip]

Archive with 4 entries (3 files):
- supplementaty file2/
- supplementaty file2/Figure S3 600 dpi.tif
- supplementaty file2/Figure S1 600 dpi.tif
- supplementaty file2/Figure S2 600 dpi.tif
